# Supplementary material for: Perceived Psychological Impact on Children and Parents of Experiencing COVID-19 Infection in One or More Family Members
Source: Children (Basel). 2022 Sep 10;9(9):1370. doi: 10.3390/children9091370 (PMC9498072; doi:10.3390/children9091370)
Supplement: Supplementary file 1 [file children-09-01370-s001.zip]

Archive with 1 entries (1 files):
- children-1845938-supplementary.pdf
